# Supplementary material for: Peptide Derivatives of Platelet-Derived Growth Factor Receptor Alpha Inhibit Cell-Associated Spread of Human Cytomegalovirus
Source: Viruses. 2021 Sep 6;13(9):1780. doi: 10.3390/v13091780 (PMC8473290; doi:10.3390/v13091780)
Supplement: Supplementary file 1 [file viruses-13-01780-s001.zip]

Archive with 1 entries (1 files):
- viruses-1340725-supplementary.pdf
